# Supplementary material for: Transcription factor Six2 mediates the protection of GDNF on 6-OHDA lesioned dopaminergic neurons by regulating Smurf1 expression
Source: Cell Death Dis. 2016 May 5;7(5):e2217–. doi: 10.1038/cddis.2016.120 (PMC4917658; doi:10.1038/cddis.2016.120)
Supplement: Supplementary Information [file cddis2016120x1.xls]

## Sheet: 2-IP.peakelement.info_detaial
Table.1 The Six2 binding genes in injured DA neurons after GDNF rescue identified by ChIP-seq
Serial number	Chromosome (Chr)	Peak start site	Peak end site	Gene name	Region of Six2 binding to the gene
1	Chr6	15264878	15265023	Foxp2	Intron
2	Chr1	111881405	111881562	Cdh7	Intron
3	Chr1	108085907	108086081	Phlpp1	Intron
4	Chr2	32190384	32190461	Dnm1	Intron
5	Chr3	95848756	95848823	Vps45	Intron
6	Chr3	57569920	57570041	Rnf13	Intron
7	Chr9	108940552	108940741	Shisa5	Up2k
8	Chr6	47603022	47603097	Rn4.5s	Down2k
9	Chr17	32421993	32422205	Brd4	Up2k
10	Chr5	3894374	3894529	Mterf1a	Up2k
11	Chr9	109717232	109717303	Spink8	Up2k
12	Chr10	109431264	109431423	Nav3	Intron
13	Chr17	5883132	5883256	Snx9	Intron
14	Chr5	135639914	135640110	Tbl2	Down2k
15	Chr11	21925677	21925880	Ehbp1	Intron
16	Chr6	4712430	4712599	Peg10	Down2k
17	Chr15	57094855	57095010	Slc22a22	Exon
18	Chr1	129177974	129178104	Mgat5	Intron
19	Chr4	40157593	40157794	Ddx58	Intron
20	Chr7	128220804	128220969	Mettl9	Down2k	0
21	Chr9	72691623	72691708	Prtg	Intron
22	Chr9	113676407	113676539	Clasp2	Intron
23	Chr14	28317423	28317548	Ccdc66	Intron
24	Chr17	66346915	66347060	Ankrd12	Intron
25	Chr7	73280956	73281112	Chsy1	Intron
26	Chr11	53237417	53237523	Leap2	Up2k
27	Chr2	19401672	19401818	4921504E06Rik	Intron
28	Chr1	10345921	10346070	Cpa6	Intron
29	Chr15	97621217	97621395	Slc48a1	Exon
30	Chr15	97621217	97621395	Slc48a1	Exon
31	Chr17	75889317	75889460	Rasgrp3	Intron
32	Chr1	133104504	133104627	Rassf5	Intron
33	Chr8	19752024	19752113	4930467E23Rik	Intron
34	Chr5	124956199	124956346	Rilpl1	Intron
35	Chr1	192751983	192752091	Angel2	Up2k
36	Chr1	192751983	192752091	Angel2	Up2k
37	Chr17	33980661	33980779	Cd320	Intron
38	Chr14	17302425	17302494	Rarb	Intron
39	Chr5	24844807	24845006	Kmt2c	Intron
40	Chr12	56403523	56403663	1110008L16Rik	Up2k
41	Chr12	56403523	56403663	1110008L16Rik	Up2k
42	Chr8	51464899	51465093	Gm2516	Intron
43	Chr10	5607493	5607630	Esr1	Intron
44	Chr5	121886982	121887112	Naa25	Intron
45	Chr4	145743515	145743793	Gm13251	Intron
46	Chr17	25397180	25397309	Ube2i	Down2k
47	Chr7	142363957	142364101	Dock1	Intron
48	Chr1	3528643	3528764	Xkr4	Intron
49	Chr11	84922118	84922243	Usp32	Intron
50	Chr2	62797255	62797394	Kcnh7	Intron
51	Chr16	32753950	32754029	Muc4	Exon
52	Chr17	3158310	3158451	Scaf8	Intron
53	Chr6	124771942	124772143	Usp5	Intron
54	Chr2	87789729	87789866	Olfr1156	Exon
55	Chr5	98323448	98323596	Antxr2	Intron
56	Chr15	10469012	10469153	Ttc23l	Intron
57	Chr13	89084438	89084548	Edil3	Exon
58	Chr1	133694465	133694585	Pm20d1	Intron
59	Chr17	8332236	8332330	Rnaset2a	Intron
60	Chr11	32286823	32287012	Sh3pxd2b	Intron
61	Chr17	32229921	32230041	Pdxk-ps	Up2k
62	Chr14	45958361	45958505	Psmc6	Intron
63	Chr13	76069794	76069943	Rhobtb3	Intron
64	Chr11	43020643	43020768	Atp10b	Intron
65	Chr17	85346412	85346505	1110020A21Rik	Intron
66	Chr19	61253105	61253275	Gm7102	Up2k
67	Chr5	106020257	106020426	Lrrc8c	Intron
68	Chr9	50493662	50493837	Dixdc1	Intron
69	Chr7	142199547	142199657	Dock1	Intron
70	Chr18	69813408	69813515	Tcf4	Intron
71	Chr7	26002390	26002487	Dedd2	Intron
72	Chr7	26002390	26002487	Dedd2	Intron
73	Chr2	13383945	13384052	Cubn	Intron
74	Chr14	123338470	123338530	Tmtc4	Intron
75	Chr10	57992413	57992558	Ccdc138	Intron
76	Chr9	3647068	3647194	Gucy1a2	Intron
77	Chr2	112654119	112654243	Ryr3	Intron
78	Chr5	91821729	91821866	Btc	Intron
79	Chr7	29825485	29825597	Ryr1	Intron
80	Chr14	61866863	61866994	Sgcg	Intron
81	Chr7	129045667	129045761	Scnn1b	Intron
82	Chr10	42895406	42895525	Sobp	Up2k
83	Chr3	67059043	67059104	Rsrc1	Intron
84	Chr17	46589846	46589960	Ttbk1	Intron
85	Chr4	137303714	137303855	Alpl	Intron
86	Chr5	20314710	20314868	Phtf2	Intron
87	Chr17	5158413	5158565	Arid1b	Intron
88	Chr6	149479860	149479992	Bicd1	Intron
89	Chr10	7368150	7368333	Pcmt1	Intron
90	Chr11	68309345	68309522	Pik3r5	Exon
91	Chr18	36894290	36894428	Tmco6	Up2k
92	Chr1	8996853	8997008	Sntg1	Intron
93	Chr7	110998680	110998835	Hbb-y	Down2k
94	Chr2	31686052	31686192	Fibcd1	Intron
95	Chr13	70716615	70716759	1700100L14Rik	Down2k
96	Chr10	57942415	57942612	Ranbp2	Exon
97	Chr12	3409284	3409433	1110002L01Rik	Intron
98	Chr4	6916400	6916545	Tox	Intron
99	Chr2	27103606	27103765	Sardh	Up2k
100	Chr15	26731153	26731244	Fbxl7	Intron
101	Chr15	12455917	12456058	Pdzd2	Intron
102	Chr11	29315398	29315511	Ccdc88a	Intron
103	Chr6	48469812	48469961	Zfp862-ps	Intron
104	Chr10	73995396	73995521	Pcdh15	Intron
105	Chr12	46161739	46161869	Stxbp6	Intron
106	Chr14	23457559	23457704	1700112E06Rik	Intron
107	Chr5	24103921	24104074	Smarcd3	Intron
108	Chr7	97070196	97070287	l7Rn6	Intron
109	Chr8	58567861	58568020	Glra3	Exon
110	Chr15	64602824	64602917	Adcy8	Intron
111	Chr18	21976381	21976529	Ccdc178	Intron
112	Chr1	93848214	93848319	Hdac4	Intron
113	Chr8	126786128	126786233	Galnt2	Intron
114	Chr14	47589337	47589467	Samd4	Intron
115	Chr12	73022320	73022480	Daam1	Intron
116	Chr2	21383740	21383847	Gpr158	Intron
117	Chr9	4448611	4448725	Gria4	Intron
118	Chr2	152583265	152583364	Cox4i2	Intron
119	Chr8	95833520	95833599	Ces1g	Intron
120	Chr14	46150375	46150518	Fermt2	Up2k
121	Chr12	47907510	47907655	Nova1	Intron
122	Chr7	71310002	71310154	Trpm1	Intron
123	Chr12	76621883	76622006	Ppp2r5e	Intron
124	Chr17	51879501	51879627	Satb1	Exon
125	Chr1	73475168	73475347	D530049I02Rik	Intron
126	Chr7	91873772	91873894	2610206C17Rik	Intron
127	Chr9	36915140	36915274	Pknox2	Intron
128	Chr9	67679909	67680065	C2cd4a	Intron
129	Chr14	17138988	17139082	Ngly1	Intron
130	Chr1	140401731	140401885	Nek7	Intron
131	Chr12	11297108	11297233	Smc6	Intron
132	Chr8	87513035	87513312	Hook2	Up2k
133	Chr7	7162459	7162575	Zfp772	Exon
134	Chr2	106533362	106533496	Mpped2	Up2k
135	Chr6	145006521	145006645	Bcat1	Intron
136	Chr1	131917874	131918009	Thsd7b	Intron
137	Chr7	17621665	17621796	Hif3a	Intron
138	Chr4	108327214	108327319	Zfyve9	Intron
139	Chr14	69182846	69182985	Adamdec1	Intron
140	Chr10	102877526	102877650	Slc6a15	Intron
141	Chr7	136489466	136489614	Ppapdc1a	Intron
142	Chr11	21570111	21570263	Wdpcp	Intron
143	Chr15	62057154	62057258	Pvt1	Intron
144	Chr2	22995858	22995982	Mastl	Intron
145	Chr7	106096863	106097050	Uvrag	Intron
146	Chr17	24328954	24329098	Tbc1d24	Intron
147	Chr1	46876063	46876169	Slc39a10	Exon
148	Chr6	27970245	27970365	Grm8	Intron
149	Chr19	32768537	32768875	Atad1	Intron
150	Chr14	79786505	79786649	Naa16	Intron
151	Chr7	80980326	80980475	Gm21269	Intron
152	Chr7	28108226	28108330	Ltbp4	Exon
153	Chr10	107843131	107843292	Pawr	Intron
154	Chr9	98649947	98650095	E330023G01Rik	Exon
155	Chr6	12431156	12431273	Thsd7a	Intron
156	Chr5	18798343	18798488	Magi2	Intron
157	Chr2	69953714	69953860	Myo3b	Intron
158	Chr5	151527192	151527408	Pds5b	Intron
159	Chr5	108219062	108219189	Evi5	Intron
160	Chr7	130358911	130359085	Slc5a11	Intron
161	Chr11	94154246	94154348	Luc7l3	Exon
162	Chr11	109326806	109326863	Slc16a6	Intron
163	Chr4	32663900	32664048	Bach2	Intron
164	Chr10	129192094	129192240	Olfr807	Exon
165	Chr14	87283471	87283612	Diap3	Intron
166	Chr6	27305610	27305761	Grm8	Intron
167	Chr2	158636608	158636729	Dhx35	Intron
168	Chr9	71732308	71732459	Tcf12	Intron
169	Chr17	58428008	58428087	Cntnap5c	Intron
170	Chr11	45928270	45928380	Adam19	Intron
171	Chr6	53530498	53530620	Creb5	Intron
172	Chr1	177009577	177009695	Rgs7	Exon
173	Chr2	145384790	145384930	Slc24a3	Intron
174	Chr6	122151059	122151191	Mug-ps1	Intron
175	Chr4	59819815	59819950	Snx30	Intron
176	Chr6	50062390	50062543	Mpp6	Intron
177	Chr1	158099748	158099897	Fam163a	Intron
178	Chr18	75364633	75364775	Dym	Intron
179	Chr13	117686317	117686443	Parp8	Intron
180	Chr5	145664266	145664411	Smurf1	Intron
181	Chr10	42093275	42093422	Lace1	Intron
182	Chr3	86802670	86802794	Cd1d1	Exon
183	Chr18	89169106	89169271	Rttn	Intron
184	Chr5	19077955	19078127	Magi2	Intron
185	Chr2	77025160	77025286	Sestd1	Exon
186	Chr4	12013287	12013433	Tmem67	Intron
187	Chr17	95223653	95223821	Gm1976	Intron
188	Chr15	28370643	28370787	Dnah5	Intron
189	Chr10	50703890	50704029	Sim1	Exon
190	Chr2	101445501	101445653	B230118H07Rik	Intron
191	Chr4	84081380	84081538	Bnc2	Intron
192	Chr19	40735295	40735418	Entpd1	Intron
193	Chr19	21515342	21515474	Gda	Intron
194	Chr19	47029401	47029545	Nt5c2	Intron
195	Chr4	136000992	136001115	Htr1d	Down2k
196	Chr11	78101057	78101180	2610507B11Rik	Intron
197	Chr19	50604886	50605025	Sorcs1	Intron
198	Chr7	123099975	123100105	Sox6	Intron
199	Chr8	108743413	108743568	Prmt7	Intron
200	Chr12	4754851	4755007	Fam228b	Exon
201	Chr7	68696052	68696162	B230209E15Rik	Intron
202	Chr17	66422584	66422739	Ankrd12	Intron
203	Chr1	44160932	44161064	Tex30	Up2k
204	Chr11	78943959	78944112	Ksr1	Intron
205	Chr11	102085252	102085385	Hdac5	Intron
206	Chr5	8659972	8660169	Abcb1a	Up2k
207	Chr9	73968645	73968787	Wdr72	Intron
208	Chr5	26425190	26425297	Gm21671	Intron
209	Chr5	26425190	26425297	Gm21671	Intron
210	Chr11	72509832	72509989	Ankfy1	Intron
211	Chr17	22022897	22022991	2210404O09Rik	Intron
212	Chr9	76816985	76817143	Tinag	Intron
213	Chr1	11143623	11143770	Prex2	Exon
214	Chr5	49624166	49624309	Kcnip4	Intron
215	Chr2	146134164	146134278	Ralgapa2	Intron
216	Chr12	42207454	42207584	Lrrn3	Intron
217	Chr10	32280273	32280407	Nkain2	Intron
218	Chr5	145028786	145028978	Baiap2l1	Intron
219	Chr6	37839132	37839292	Trim24	Intron
220	Chr9	65858076	65858212	Csnk1g1	Intron
221	Chr17	55812016	55812096	Pot1b	Intron
222	Chr2	146253621	146253765	Ralgapa2	Intron
223	Chr6	136107167	136107288	Grin2b	Intron
224	Chr14	122405183	122405334	Ubac2	Intron
225	Chr17	65615470	65615614	Tmem232	Intron
226	Chr1	157959810	157959942	Fam163a	Intron
227	Chr18	54025630	54025768	Csnk1g3	Intron
228	Chr2	62407354	62407453	Fap	Intron
229	Chr17	25090100	25090228	Hn1l	Intron
230	Chr1	127763476	127763591	Gpr39	Intron
231	Chr8	95572234	95572377	Ces1a	Up2k
232	Chr9	28836158	28836291	Ntm	Intron
233	Chr14	62050139	62050247	Kpna3	Intron
234	Chr2	164895337	164895479	Cd40	Intron
235	Chr11	61804666	61804791	Specc1	Intron
236	Chr7	149165174	149165311	Brsk2	Intron
237	Chr4	108454312	108454414	3110021N24Rik	Exon
238	Chr10	93468000	93468133	Vezt	Intron
239	Chr6	97138844	97138964	Uba3	Intron
240	Chr1	37477241	37477318	Coa5	Exon
241	Chr14	41969886	41969983	Mbl1	Intron
242	Chr8	89363765	89363854	N4bp1	Down2k
243	Chr15	21160933	21161077	Cdh12	Intron
244	Chr7	123585012	123585155	Pik3c2a	Intron
245	Chr4	65919848	65919989	Astn2	Intron
246	Chr10	55864128	55864280	Tbc1d32	Intron
247	Chr8	42976930	42977049	2810404M03Rik	Intron
248	Chr8	40102955	40103068	Tusc3	Intron
249	Chr7	104456652	104456817	Gab2	Exon
250	Chr7	104456652	104456817	Usp35	Down2k
251	Chr2	165438967	165439107	Eya2	Intron
252	Chr1	157004656	157004813	Stx6	Up2k
253	Chr4	84178932	84179090	Bnc2	Intron
254	Chr8	85395621	85395750	Rnf150	Intron
255	Chr9	86203406	86203550	Ube2cbp	Intron
256	Chr12	56405366	56405498	Ppp2r3c	Up2k
257	Chr12	56405366	56405498	Ppp2r3c	Up2k
258	Chr9	111159359	111159453	Mlh1	Intron
259	Chr8	38653510	38653665	Sgcz	Intron
260	Chr6	84677060	84677196	Exoc6b	Intron
261	Chr14	35088118	35088254	Fam35a	Intron
262	Chr12	36184916	36185061	Ahr	Exon
263	Chr19	55410709	55410861	Vti1a	Intron
264	Chr6	35153640	35153778	Nup205	Intron
265	Chr1	23385253	23385437	Ogfrl1	Intron
266	Chr4	136980224	136980324	Cela3b	Intron
267	Chr6	140438816	140438984	Plekha5	Intron
268	Chr2	167979906	167980045	E130018N17Rik	Exon
269	Chr9	95717412	95717567	Pls1	Intron
270	Chr1	10513832	10513942	Cpa6	Intron
271	Chr1	175204885	175204980	Mptx2	Exon
272	Chr16	20238229	20238367	Map6d1	Intron
273	Chr9	100672218	100672352	Stag1	Intron
274	Chr1	158521601	158521747	Abl2	Intron
275	Chr6	121176410	121176547	Tuba8	Down2k
276	Chr1	13209671	13209816	Ncoa2	Intron
277	Chr5	87050282	87050430	Tmprss11f	Intron
278	Chr6	47622873	47622943	Rn4.5s	Up2k
279	Chr17	35445345	35445556	LOC547349	Intron
280	Chr5	132175513	132175663	Auts2	Intron
281	Chr1	172994682	172994793	Mir6546	Exon
282	Chr8	115389423	115389587	Cntnap4	Intron
283	Chr16	95034312	95034457	Kcnj6	Intron
284	Chr1	24307133	24307296	Col19a1	Intron
285	Chr10	128623624	128623773	Olfr773	Exon
286	Chr1	154318804	154318885	Colgalt2	Exon
287	Chr5	125619638	125619855	Ncor2	Intron
288	Chr12	8239709	8239859	1110057K04Rik	Intron
289	Chr1	88134245	88134345	Armc9	Intron
290	Chr9	83322620	83322768	Lca5	Intron
291	Chr18	78011025	78011164	Atp5a1	Up2k
292	Chr8	36672940	36673099	Mfhas1	Intron
293	Chr7	7418002	7418079	Vmn2r32	Intron
294	Chr17	32651571	32651716	Cyp4f17	Intron
295	Chr3	144955967	144956112	Col24a1	Exon
296	Chr6	17820945	17821088	St7	Intron
297	Chr11	5675631	5675815	2210015D19Rik	Intron
298	Chr11	53997624	53997820	4933405E24Rik	Intron
299	Chr11	3687248	3687409	Osbp2	Intron
300	Chr8	38855564	38855708	Sgcz	Intron
301	Chr15	57985792	57985991	Wdyhv1	Intron
302	Chr8	116854649	116854798	Vat1l	Intron
303	Chr10	89249097	89249200	Uhrf1bp1l	Intron
304	Chr13	109750538	109750679	Pde4d	Intron
305	Chr10	28185645	28185820	Ptprk	Exon
306	Chr12	79336481	79336605	Gphn	Intron
307	Chr1	53889558	53889707	Hecw2	Intron
308	Chr17	34515963	34516091	Btnl1	Intron
309	Chr6	5437197	5437322	Pdk4	Intron
310	Chr2	157028309	157028426	Rbl1	Intron
311	Chr15	84978778	84978992	Gm19277	Down2k
312	Chr5	9517960	9518065	Grm3	Intron
313	Chr17	28117454	28117653	Anks1	Intron
314	Chr18	52648359	52648485	Srfbp1	Exon
315	Chr1	162179469	162179619	Rabgap1l	Intron
316	Chr18	75371733	75371882	Dym	Intron
317	Chr9	4667461	4667622	Gria4	Intron
318	Chr4	132549567	132549716	Fgr	Intron
319	Chr6	34449775	34449915	Bpgm	Intron
320	Chr11	75973501	75973614	Vps53	Intron
321	Chr6	77360734	77360861	Ctnna2	Intron
322	Chr9	28328769	28328906	Opcml	Intron
323	Chr15	63302553	63302771	Gm20740	Intron
324	Chr4	154792214	154792339	5830444B04Rik	Intron
325	Chr17	22290395	22290527	Zfp947	Intron
326	Chr14	64731394	64731540	Prss52	Intron
327	Chr11	75199434	75199533	Smyd4	Intron
328	Chr7	7290615	7290736	Vmn2r30	Up2k
329	Chr15	79150710	79150866	Pla2g6	Intron
330	Chr11	94705846	94705993	Gm11544	Down2k
331	Chr1	175562494	175562641	Pyhin1	Intron
332	Chr9	29321037	29321195	Ntm	Intron
333	Chr7	63589934	63590059	Oca2	Intron
334	Chr13	14332585	14332639	Hecw1	Intron
335	Chr1	162322147	162322281	Rabgap1l	Intron
336	Chr2	76680579	76680685	Ttn	Intron
337	Chr15	58210167	58210318	Anxa13	Intron
338	Chr11	115710450	115710589	Llgl2	Intron
339	Chr6	128031939	128032088	Tspan9	Intron
340	Chr1	20203909	20204024	Pkhd1	Intron
341	Chr9	119165608	119165720	Oxsr1	Intron
342	Chr8	46375366	46375521	Klkb1	Intron
343	Chr10	121125193	121125443	D930020B18Rik	Intron
344	Chr2	139696605	139696698	Tasp1	Intron
345	Chr8	19744338	19744484	4930467E23Rik	Intron
346	Chr11	3944805	3944916	Sec14l4	Intron
347	Chr11	3548394	3548529	Tug1	Up2k
348	Chr11	3548394	3548529	Tug1	Up2k
349	Chr17	25704076	25704339	Sox8	Exon
350	Chr5	24718875	24719019	Galntl5	Intron
351	Chr19	48380398	48380463	Sorcs3	Intron
352	Chr15	34069850	34070051	Mtdh	Intron
353	Chr8	87266230	87266470	Nfix	Intron
354	Chr8	109250401	109250595	Tango6	Intron
355	Chr12	41286534	41286674	Dock4	Intron
356	Chr2	122263978	122264123	Slc28a2	Intron
357	Chr10	114963643	114963935	Lgr5	Intron
358	Chr14	123033830	123033896	Pcca	Intron
359	Chr1	25558747	25558833	Bai3	Intron
360	Chr12	16592267	16592383	Lpin1	Intron
361	Chr6	27879324	27879437	Grm8	Intron
362	Chr9	59608240	59608360	Myo9a	Intron
363	Chr10	77490938	77491061	Aire	Down2k
364	Chr4	48676455	48676561	Murc	Exon
365	Chr4	48676455	48676561	Tmeff1	Down2k
366	Chr5	122056376	122056518	Acad12	Intron
367	Chr2	124893036	124893184	Slc24a5	Up2k
368	Chr14	73785487	73785645	Itm2b	Up2k
369	Chr5	88363315	88363417	1700066N21Rik	Intron
370	Chr5	135833586	135833715	Trim50	Intron
371	Chr14	11159656	11159762	Fhit	Intron
372	Chr8	58579983	58580153	Glra3	Intron
373	Chr3	95848552	95848619	Vps45	Intron
374	Chr17	56168700	56168853	Sh3gl1	Intron
375	Chr10	76357709	76357839	Pcbp3	Intron
376	Chr2	139882946	139883150	Tasp1	Exon
377	Chr3	94802928	94803072	Pi4kb	Exon
378	Chr5	74680098	74680251	Scfd2	Intron
379	Chr6	122017277	122017332	Mug2	Intron
380	Chr10	45070546	45070702	Bves	Intron
381	Chr10	25167401	25167519	Epb4.1l2	Intron
382	Chr11	26291603	26291663	Fancl	Intron
383	Chr5	87940396	87940519	Sult1b1	Down2k
384	Chr12	73406448	73406598	Rtn1	Intron
